# Supplementary material for: p53, cathepsin D, Bcl-2 are joint prognostic indicators of breast cancer metastatic spreading
Source: BMC Cancer. 2016 Aug 18;16:649. doi: 10.1186/s12885-016-2713-3 (PMC4991058; doi:10.1186/s12885-016-2713-3)
Supplement: Additional file 1: Table S1. — Parameters utilized for assessing the risk of relapse. (XLSX 48 kb) [file 12885_2016_2713_MOESM1_ESM.xlsx]

## Sheet: Table S1
Table S1. Parameters utilized for assessing the risk of relapse.
case	age ranges	surgery	histotype	pT	Ø cm	pN	L met	L tot	pM	grade	ER	ER bio	PgR	PR bio	Ki67	p53 n	p53 c	Her2 m	Her2 m i	Her2 c	Her2 c i	Bcl2	Bax n	Bax c	p27	Cathepsin D	relapse	Ha-RAS	Ki-RAS	TP53 indels & stop codons
1	61-65	Q	DI	1	2.4	1	1	16	0	3	0	9	0	3	0	10	5	100	3	100	1	0	95	100	0	3	yes	G12V	NO
2	61-65	MRad	Muc	1	2.6	0	0	12	0	1																	yes
3	66-70	Q	DI	1	2	0	0	17	0	2	70	64	100	282	0	15	20	100	3	100	1	98	0	100	40	80	yes	NO	NO
4	51-55	MRad	DI	2	2.8	2	22	27	0	3	25	50	40	178	0	60	0	70	3	20	1	60	0	100	70	10	yes	NO	NO
5	71-75	Q	DI	2	4	0	0	14	0	3	0	1	0	2	10	75	0	20	1	0	0	0	0	95	0	10	yes	NO	NO	161-165 deletion
6	46-50	Q	DI	1	0.5	0	0	10	0	2																	yes
7	66-70	Tum	LI	1	1.8	0	0	15	0	2	60	46	10	76	1	2	0	60	3	0	0	90	70	100	5	5	yes	G12V; V14M	NO
8	36-40	Q	DI	1	1.5	0	0	9	0	2	0		0		10	0	0	70	1	0	0	90	15	90	0	2	yes	NO	NO
9	66-70	MRad	DI	2	4	2	3	14	0	3	90	741	25	178	4	70	0	90	3	0	0	60	70	95	5	15	yes	NO	NO
10	51-55	Q	DI	1	1	0	0	16	0	2	5	22	95	402	30	0	0	10	3	70	1	95	0	80	0	60	yes	NO	NO
11	41-45	Q	DI	1	1	0	0	30	0	2																	yes
12	61-65	MRad	DI	4	3	1	5	15	0	2																	yes
13	56-60	Q	DI	2	3	0	0	11	0	3	0	2	0	2	0	80	0	95	3	0	0	0	80	100	0	15	yes	G12V	NO	L272-273 insertion
14 *	71-75	Wide	DI	2	2.8	0	0	ND	0	3	0	5	0	2	70	90	0	0	0	0	0	0	70	95	5	60	yes	NO	NO
15	41-45	M	DLI	4	7	0	0	ND	0	3	0	2	0	1	45	70	0	100	3	0	0	10	0	96	70	5	yes	NO	NO
16	31-35	Q	DI	multi		0	O	10	0	2	5		50		0	25	80	5	3	80	1	95	80	99	3	5	yes	NO	NO
17	31-35	Q	DI	1	2	0	0	14	0	3	0	15	70	278	8	5	0	15	3	0	0	65	0	90	10	0	yes	NO	NO
18	41-45	Q	DLI	1	2	0	0	12	0	2	10	38	75	191	5	0	0	30	3	0	0	60	0	80	0	30	yes	NO	NO	P72 deletion with frameshift truncated protein
19	31-35	Q	LI	2	1.2	2	5	15	0	3	0		0		40	70	0	100	3	0	0	0	0	60	0	20	yes	NO	NO
20	66-70	Q	DI	1	1.8	1	3	10	0	3	15	272	15	138	3	0	0	100	3	75	1	90	60	100	10	5	yes	NO	NO
21	51-55	MRad	DI	1	1	0	0	11	0	1																	NO
22	71-75	MRad	DI	1	1.5	0	0	15	0	2	5		40		0	0	0	0	0	0	0	95	70	100	0	0	NO	NO	NO
23	56-60	Q	DI	1	1	0	0	10	0	1	5	29	80	272	3	0	0	5	3	10	1	60	0	95	0	0	NO	NO	NO
24	61-65	Q	DLI	1	1.5	0	0	12	0	2	70	91	40	306	10	0	0	30	3	0	0	40	0	90	0	40	NO	NO	NO
25	71-75	Tum	DI	1	2	0	0	ND	0	2	90	65	35	363	3	0	0	70	3	80	1	100	0	95	0	0	NO	NO	NO
26	41-45	Q	DI	1	0.3	0	0	14	0	1	0	45	90	50	2	0	0	5	3	0	0	100	20	100	3	0	NO	NO	NO
27	36-40	Q	DLI	1	1	0	0	12	0	2	70	40	80	50	10	0	0	1	3	0	0	95	0	85	0	50	NO	NO	NO
28	36-40	MRad	DI	1	2	2	5	13	0	3	0		0		0	0	0	80	3	70	1	10	0	100	0	30	NO	NO	NO
29	41-45	Q	LI	1	2	0	0	10	0	2	5	28	70	375	10	0	0	10	3	5	1	85	0	80	50	0	NO	NO	NO
30	41-45	Q	LI	1	1.8	0	0	7	0	2	0	383	65	37	8	0	0	70	3	0	0	95	0	90	3	0	NO	NO	NO
31	36-40	MRad	DI	2	3	1	3	22	0	2	5	30	80	75	10	15	0	60	3	80	1	75	0	100	60	0	NO	NO	NO
32	76-80	Wide	DI	2	3	0	0	ND	0	2																	NO
33	56-60	MRad	DI	2	3.5	2	5	10	0	3	0	10	0	5	20	75	0	100	3	90	1	0	0	100	70	0	NO	NO	NO
34	46-50	MRad	DI	2	2.5	1	0	15	0	2	0	37	70	92	0	0	0	60	3	70	1	70	20	99	0	20	NO	NO	NO
35	76-80	Tum	DI	2	3	2	5	ND	0	3	95	377	5	109	10	0	0	0	0	0	0	70	0	99	0	15	NO	NO	NO
36	56-60	MRad	DI	2	2.5	0	0	16	0	3	0	227	5	72	10	90	0	90	3	90	1	30	0	99	0	75	NO	NO	NO
37	51-55	MRad	DI	2	3	1	1	12	0	2	60	266	0	35	0	0	0	40	3	0	0	90	0	99	0	0	NO	NO	NO
38	46-50	MRad	DI	2	2.8	1	1	ND	0	3	80	124	10	120	25	0	0	95	3	0	0	40	0	99	2	3	NO	NO	NO
39	76-80	M	DLI	2	2.8	0	0	ND	0	2	25	523	90	461	5	0	0	5	3	60	1	95	0	99	0	50	NO	NO	NO
40	46-50	MRad	DI	2	4.8	1	1	18	0	2	80	61	95	630	25	0	0	90	1	80	1	100	70	99	0	65	NO	NO	NO
41	46-50	Q	DI	1c	1.2	0	0	22	0	3	10		45		1	4	0	10	1	10	1	90			2	75	NO	NO	NO
42	41-45	Q	DI	2	3.4	3	18	18	0	2	0		0		1	0	0	90	3	90	3	13			1	15	yes	NO	NO
43	41-45	Q	DI	2	4.3	0	0	53	0	3	0		0		2	75	0	100	3	100	3	0			0	92	NO	NO	NO
44	51-55	Q	DLI	2	2.3	1	1	23	0	2	30		72		2	8	0	12	1	12	1	91			17	25	NO	NO	NO
45	56-60	Q	DI	3	9	0	0	16	0	3	39		14		0	0	0	0	0	0	0	ND			ND	20	NO	NO	NO
46	61-65	Q	DI	2	3	3	21	23	0	3	0		0		2	2	0	100	3	100	3	75			0	88	yes	NO	NO
47	46-50	Q	DI	2	3	1	4	11	0	3	16		22		9	0	0	0	0	0	0	55			48	55	yes	NO	NO
48	56-60	Q	DI	1c	2	1	1	25	0	3	92		0		33	85	0	5	1	4	1	12			2	87	yes	NO	NO	E339* nonsense mutation truncated protein
49	76-80	Q	DI	2	4	1	2	17	0	3	55		12		1	0	0	0	0	0	0	95			3	78	yes	NO	NO
50	51-55	Q	LI	3	6	2	6	32	0	2	85		25		4	8	0	0	0	0	0	65			30	93	yes	NO	NO
51	66-70	M	DI	1a	0.4	0	0	13	0	2	15		0		0	0	0	0	0	0	0	0			0	0	yes	NO	NO
52	56-60	M	DI	2	2.2	0	0		0	2	77		3		5	5	0	0	0	0	0	0			3	35	yes	NO	NO
53	66-70	M	DI	1c	2	0	0		0	2	88		90		8	3	0	0	0	0	0	38			2	0	NO	NO	NO
	Legend: age: years, age ranges are indicate to protect anonymity; surgery: type of surgical procedure (Q: quadrantectomy; M: mastectomy; T: tumorectomy; Wide: wide excision; Rad: followed by radiotherapy); Type: tumor histotype (DI: ductal infiltrating; LI: lobular infiltrating; DLI: ducto-lobular infiltrating); pN: pathological lymph node stage; pT: pathological tumor stage; cm: tumor diameter i…
