# Supplementary material for: p53, cathepsin D, Bcl-2 are joint prognostic indicators of breast cancer metastatic spreading
Source: BMC Cancer. 2016 Aug 18;16:649. doi: 10.1186/s12885-016-2713-3 (PMC4991058; doi:10.1186/s12885-016-2713-3)
Supplement: Additional file 3: Table S3A. — Spearman’ correlation matrix. Table S3B. Spearman’ correlation Rho coefficients. Table S3C. Spearman’ correlation P values. (XLSX 323 kb) [file 12885_2016_2713_MOESM3_ESM.xlsx]

## Sheet: Table S3A
	Table S3A. Spearman' correlation matrix.
		Legend: Spearman's Rho coefficients are shown in a pseudo-color intensity scale. Parameters are as described in the text.
		Heatmap shows Spearman’s correlation among variables. Each column and row defines a specific variable. Positive and negative correlation values are reported in red and blue respectively. Hierarchical clustering was applied to both dimensions.

## Sheet: Table S3B
	Table S3B. Spearman' correlation Rho coefficients.
	pT	Diam_cm	pN	L tot	L meta	Grading	Local relapse	Metastatic_R	Ki-67_n	Ki-67_int	CyclinD1_n	CyclinD1_int	CyclinE_n	CyclinE_int	p53_n	p53_int	ER_n	ER_int	PgR_n	PgR_int	uPA_c	uPA_int	uPA_Stroma	uPA_Matrix	PAI-1_c	PAI-1_int	PAI-1_Stroma	PAI-1_Matrix	MMP-11_c	MMP-11_int	MMP-11_Stroma	CathepsinD_c	CathepsinD_int	CathepsinD_Stroma	p27_n	p27_int	HER-2_m	HER-2_m+	HER-2_mI	HER-2_HT	p16_n	p16_intN	p16_c	p16_intC	Bcl-2_c	Bcl-2_int
pT	1	0.74544	0.29774	0.41246	0.27999	0.16352	0.015117	0.14535	0.14795	0.21315	0.11006	0.29135	0.47598	0.48329	0.1836	0.24342	0.2193	0.20462	0.22304	0.17034	-0.37458	-0.20017	-0.13341	0.4331	0.14592	0.13482	0.11356	0.29492	-0.095017	-0.030904	-0.036719	0.27393	0.44993	0.20041	0.36755	0.3557	0.077776	0.053062	0.063318	0.10922	-0.097387	-0.046714	0.12125	0.11494	-0.024065	0.011361
Diam_cm	0.74544	1	0.27459	0.42355	0.27006	0.20897	-0.030328	0.070328	0.012471	0.059713	0.045727	0.16951	0.41371	0.42717	0.13574	0.13692	0.23364	0.20029	0.16417	0.14833	-0.33504	-0.18442	-0.21887	0.3341	0.22359	0.18991	0.15652	0.24075	-0.094974	-0.045306	-0.0050026	0.351	0.36506	0.13842	0.2217	0.2171	-0.050506	-0.076961	-0.062529	-0.022502	-0.15567	-0.10471	0.035467	0.035812	-0.12128	-0.051733
pN	0.29774	0.27459	1	0.3516	0.9544	0.34877	0.34518	0.23355	0.1739	0.22405	0.22577	0.25022	-0.030851	-0.052176	0.2312	0.17241	0.064651	0.043893	-0.16388	-0.16818	-0.061734	-0.17605	-0.060886	0.25006	-0.055234	-0.091394	-0.028318	0.014861	-0.041755	-0.068399	0.33691	0.35425	0.36894	0.24873	-0.077243	-0.049613	0.25283	0.26243	0.27402	0.28411	-0.083729	-0.052964	-0.039943	-0.039317	-0.070635	0.0084385
L tot	0.41246	0.42355	0.3516	1	0.34204	0.3049	-0.082403	0.010779	0.40397	0.4254	0.33509	0.38303	0.3141	0.3156	0.50475	0.56686	0.11117	0.10136	0.084569	0.054237	-0.30188	-0.2937	-0.2491	0.14329	0.25837	0.23572	0.33752	-0.072019	-0.08612	-0.10041	0.11928	0.26278	0.22826	0.32728	0.25615	0.27177	0.20334	0.18738	0.16437	0.26769	0.095254	0.12859	0.40857	0.42029	-0.33299	-0.16481
L meta	0.27999	0.27006	0.9544	0.34204	1	0.38626	0.40463	0.29773	0.21922	0.27144	0.18615	0.23485	0.0088132	-0.012307	0.27151	0.23094	0.016875	-0.0047328	-0.094929	-0.092999	-0.073036	-0.19368	-0.049356	0.30161	-0.037912	-0.069282	0.02442	0.088225	-0.054651	-0.056894	0.2764	0.33743	0.34703	0.22545	-0.020659	0.0071547	0.24468	0.24828	0.2619	0.26114	-0.060951	-0.026846	-0.015476	-0.01749	-0.075949	0.00028124
Grading	0.16352	0.20897	0.34877	0.3049	0.38626	1	0.34998	0.45372	0.16486	0.14656	0.058681	0.094953	0.22823	0.21482	0.49911	0.42849	-0.14765	-0.058444	-0.4004	-0.34083	-0.26665	-0.37166	-0.15462	0.25667	0.039113	0.030894	0.39402	0.23287	-0.12842	0.0021395	0.43083	0.31802	0.38324	0.45567	0.038555	0.032729	0.28088	0.30193	0.28753	0.37227	-0.051868	-0.038431	0.28803	0.25158	-0.29611	-0.28157
Local relaps	0.015117	-0.030328	0.34518	-0.082403	0.40463	0.34998	1	0.89188	0.059373	0.042474	0.12684	0.041459	-0.17311	-0.19845	0.19669	0.075933	-0.067419	-0.030988	-0.17221	-0.19307	-0.1975	-0.26427	-0.10896	0.4059	0.16711	0.17304	0.10775	0.31923	0.0028474	0.10861	0.2658	0.14814	0.15405	0.10644	0.12174	0.087445	0.16514	0.1857	0.21161	0.13136	-0.064911	-0.090295	-0.20592	-0.23231	0.044039	-0.044194
Metastatic_R	0.14535	0.070328	0.23355	0.010779	0.29773	0.45372	0.89188	1	0.077666	0.058337	0.032463	-0.0081349	0.060151	0.017699	0.30875	0.1959	-0.19292	-0.15754	-0.26799	-0.28849	-0.36868	-0.43481	-0.21654	0.38692	0.12081	0.12948	0.037512	0.26845	-0.050284	0.086926	0.28574	0.10228	0.17812	0.24182	0.22355	0.19303	0.19553	0.20741	0.23005	0.18104	0	-0.01063	0.016034	-0.00963	-0.086411	-0.16259
Ki-67_n	0.14795	0.012471	0.1739	0.40397	0.21922	0.16486	0.059373	0.077666	1	0.97781	0.50012	0.57865	0.19873	0.177	0.14436	0.20837	0.31298	0.29758	0.16375	0.18401	-0.32327	-0.19963	0.060012	0.37526	0.16786	0.16119	0.080969	-0.26056	0.072596	0.10951	0.24131	0.0059061	0.15338	0.16071	0.37368	0.39517	0.094217	0.07588	0.079269	0.069302	0.33287	0.34501	0.38916	0.38884	-0.2799	-0.044832
Ki-67_int	0.21315	0.059713	0.22405	0.4254	0.27144	0.14656	0.042474	0.058337	0.97781	1	0.51364	0.65077	0.22743	0.2104	0.12403	0.17782	0.29195	0.27278	0.20241	0.21623	-0.35618	-0.23481	0.0043994	0.39445	0.16144	0.16001	0.063324	-0.24968	0.014969	0.054839	0.19345	-0.009238	0.15667	0.20146	0.40487	0.43336	0.11216	0.086861	0.091096	0.094335	0.3643	0.38149	0.38444	0.39157	-0.25805	-0.047376
CyclinD1_n	0.11006	0.045727	0.22577	0.33509	0.18615	0.058681	0.12684	0.032463	0.50012	0.51364	1	0.86711	0.18259	0.1791	0.12277	0.12201	0.30233	0.3432	0.061712	0.090396	-0.28726	-0.2186	-0.17322	0.27118	0.41438	0.39073	0.18844	-0.15192	0.024922	0.040525	0.11808	0.14569	0.03446	0.26941	0.3129	0.32661	0.21616	0.20887	0.22674	0.16838	0.22528	0.2483	0.29264	0.29425	-0.10195	0.083279
CyclinD1_int	0.29135	0.16951	0.25022	0.38303	0.23485	0.094953	0.041459	-0.0081349	0.57865	0.65077	0.86711	1	0.28349	0.28865	0.061927	0.088051	0.33001	0.36792	0.16802	0.20362	-0.35429	-0.26553	-0.19417	0.38019	0.31912	0.31764	0.17738	-0.18398	-0.0081474	0.076238	0.10933	0.10451	0.14148	0.32349	0.39173	0.43166	0.27497	0.24537	0.2554	0.18742	0.28124	0.30619	0.32038	0.32427	-0.039964	0.13429
CyclinE_n	0.47598	0.41371	-0.030851	0.3141	0.0088132	0.22823	-0.17311	0.060151	0.19873	0.22743	0.18259	0.28349	1	0.99377	0.23253	0.33531	-0.25535	-0.15438	0.05662	0.13564	-0.53983	-0.53156	-0.23138	0.29642	0.33698	0.30145	0.31093	0.14184	-0.028994	0.040745	0.022511	-0.018708	0.016637	0.3719	0.45567	0.50042	0.31408	0.27125	0.28756	0.26424	0.39947	0.46985	0.63157	0.6216	-0.30745	-0.16432
CyclinE_int	0.48329	0.42717	-0.052176	0.3156	-0.012307	0.21482	-0.19845	0.017699	0.177	0.2104	0.1791	0.28865	0.99377	1	0.23732	0.33285	-0.23691	-0.13079	0.082309	0.16486	-0.53211	-0.52517	-0.20742	0.28331	0.35206	0.31109	0.35485	0.16443	-0.029183	0.034234	-0.0047137	-0.028963	-0.00059443	0.35321	0.46609	0.51038	0.31853	0.27084	0.28821	0.26195	0.39675	0.46572	0.64002	0.62946	-0.31829	-0.16721
p53_n	0.1836	0.13574	0.2312	0.50475	0.27151	0.49911	0.19669	0.30875	0.14436	0.12403	0.12277	0.061927	0.23253	0.23732	1	0.94125	-0.12507	-0.08628	-0.1015	-0.12825	-0.18926	-0.41321	-0.094031	-0.072804	0.19425	0.18191	0.39174	0.021927	0.12335	0.096194	0.15118	0.24864	0.080944	0.47714	0.15653	0.15436	0.34525	0.36758	0.34014	0.34588	0.03329	0.066336	0.48891	0.47572	-0.38484	-0.29589
p53_int	0.24342	0.13692	0.17241	0.56686	0.23094	0.42849	0.075933	0.1959	0.20837	0.17782	0.12201	0.088051	0.33531	0.33285	0.94125	1	-0.09733	-0.044601	0.036221	0.018082	-0.1918	-0.39874	-0.068636	0.00076193	0.24119	0.24537	0.44368	0.012729	0.1338	0.10769	0.10056	0.20694	0.045803	0.42789	0.23906	0.24715	0.28198	0.29875	0.26662	0.28439	0.10117	0.13392	0.5138	0.50172	-0.30014	-0.17207
ER_n	0.2193	0.23364	0.064651	0.11117	0.016875	-0.14765	-0.067419	-0.19292	0.31298	0.29195	0.30233	0.33001	-0.25535	-0.23691	-0.12507	-0.09733	1	0.95613	0.41089	0.37635	0.25381	0.48045	0.26295	0.2589	0.078777	0.092339	-0.0096905	-0.04691	0.22843	0.20896	0.18322	0.25582	0.28918	-0.067452	0.24591	0.20791	-0.32654	-0.30596	-0.30459	-0.37525	-0.16883	-0.13368	-0.19529	-0.18983	0.29609	0.26739
ER_int	0.20462	0.20029	0.043893	0.10136	-0.0047328	-0.058444	-0.030988	-0.15754	0.29758	0.27278	0.3432	0.36792	-0.15438	-0.13079	-0.08628	-0.044601	0.95613	1	0.42659	0.42947	0.17626	0.35808	0.23716	0.3397	0.16062	0.16449	0.16638	0.018026	0.23972	0.24861	0.20971	0.28201	0.27601	-0.086074	0.36593	0.34053	-0.31663	-0.29499	-0.29174	-0.38175	-0.091087	-0.058672	-0.11108	-0.12523	0.29375	0.27095
PgR_n	0.22304	0.16417	-0.16388	0.084569	-0.094929	-0.4004	-0.17221	-0.26799	0.16375	0.20241	0.061712	0.16802	0.05662	0.082309	-0.1015	0.036221	0.41089	0.42659	1	0.96703	0.10062	0.21119	0.13584	0.10223	0.29419	0.34198	0.21315	0.16358	0.29772	0.25281	-0.29451	0.0062025	-0.073025	-0.22385	0.51954	0.51647	-0.23058	-0.23507	-0.22693	-0.30367	0.25613	0.28975	0.052477	0.072977	0.44805	0.55151
PgR_int	0.17034	0.14833	-0.16818	0.054237	-0.092999	-0.34083	-0.19307	-0.28849	0.18401	0.21623	0.090396	0.20362	0.13564	0.16486	-0.12825	0.018082	0.37635	0.42947	0.96703	1	0.089854	0.16251	0.13589	0.12941	0.31434	0.33942	0.28567	0.15669	0.24639	0.23083	-0.2201	-0.027329	-0.090669	-0.17881	0.52465	0.54547	-0.22546	-0.2361	-0.22455	-0.33184	0.32478	0.36071	0.11006	0.12614	0.39856	0.56063
uPA_c	-0.37458	-0.33504	-0.061734	-0.30188	-0.073036	-0.26665	-0.1975	-0.36868	-0.32327	-0.35618	-0.28726	-0.35429	-0.53983	-0.53211	-0.18926	-0.1918	0.25381	0.17626	0.10062	0.089854	1	0.82687	0.62289	-0.39853	-0.53076	-0.50976	-0.3077	-0.10489	0.1142	0.020056	0.23824	-0.071079	-0.2	-0.32834	-0.4881	-0.50007	-0.37339	-0.3274	-0.35554	-0.42728	-0.33564	-0.31133	-0.46256	-0.42563	0.39378	0.20834
uPA_int	-0.20017	-0.18442	-0.17605	-0.2937	-0.19368	-0.37166	-0.26427	-0.43481	-0.19963	-0.23481	-0.2186	-0.26553	-0.53156	-0.52517	-0.41321	-0.39874	0.48045	0.35808	0.21119	0.16251	0.82687	1	0.47285	-0.23201	-0.33731	-0.30711	-0.34563	0.0090222	0.25403	0.18404	0.12534	0.022937	-0.020019	-0.39199	-0.38126	-0.42264	-0.3538	-0.29996	-0.31869	-0.36942	-0.33939	-0.3258	-0.53449	-0.50012	0.41579	0.20271
uPA_Stroma	-0.13341	-0.21887	-0.060886	-0.2491	-0.049356	-0.15462	-0.10896	-0.21654	0.060012	0.0043994	-0.17322	-0.19417	-0.23138	-0.20742	-0.094031	-0.068636	0.26295	0.23716	0.13584	0.13589	0.62289	0.47285	1	-0.068949	-0.37058	-0.35361	-0.23837	-0.11075	0.067518	0.015303	0.16931	-0.36139	-0.41478	-0.45213	-0.12102	-0.1437	-0.22643	-0.22092	-0.23226	-0.28604	-0.16912	-0.16403	-0.20853	-0.18356	0.076977	0.034332
uPA_Matrix	0.4331	0.3341	0.25006	0.14329	0.30161	0.25667	0.4059	0.38692	0.37526	0.39445	0.27118	0.38019	0.29642	0.28331	-0.072804	0.00076193	0.2589	0.3397	0.10223	0.12941	-0.39853	-0.23201	-0.068949	1	0.41354	0.41362	0.28106	0.3792	-0.0084157	0.11869	0.24327	0.023852	0.1727	-0.0010348	0.62334	0.5985	-7.0126e-05	-0.011118	0.033665	0.040828	0.16058	0.17177	0.039125	0.021678	-0.058572	0.0087078
PAI-1_c	0.14592	0.22359	-0.055234	0.25837	-0.037912	0.039113	0.16711	0.12081	0.16786	0.16144	0.41438	0.31912	0.33698	0.35206	0.19425	0.24119	0.078777	0.16062	0.29419	0.31434	-0.53076	-0.33731	-0.37058	0.41354	1	0.98359	0.57553	0.27271	0.32298	0.36162	-0.10448	0.0094275	-0.084043	0.18949	0.60101	0.61094	0.30688	0.3075	0.33468	0.34849	0.49623	0.48297	0.34681	0.32796	-0.20478	0.022448
PAI-1_int	0.13482	0.18991	-0.091394	0.23572	-0.069282	0.030894	0.17304	0.12948	0.16119	0.16001	0.39073	0.31764	0.30145	0.31109	0.18191	0.24537	0.092339	0.16449	0.34198	0.33942	-0.50976	-0.30711	-0.35361	0.41362	0.98359	1	0.55202	0.29318	0.34646	0.3956	-0.12041	-0.011221	-0.10168	0.17838	0.61454	0.61172	0.29742	0.30446	0.32705	0.34729	0.49533	0.48006	0.3216	0.30763	-0.13344	0.060992
PAI-1_Stroma	0.11356	0.15652	-0.028318	0.33752	0.02442	0.39402	0.10775	0.037512	0.080969	0.063324	0.18844	0.17738	0.31093	0.35485	0.39174	0.44368	-0.0096905	0.16638	0.21315	0.28567	-0.3077	-0.34563	-0.23837	0.28106	0.57553	0.55202	1	0.49556	0.1094	0.17739	0.13926	0.24614	0.13416	0.18825	0.40111	0.42239	0.10305	0.11674	0.11021	0.095247	0.30285	0.3204	0.29803	0.25503	-0.17173	-0.050928
PAI-1_Matrix	0.29492	0.24075	0.014861	-0.072019	0.088225	0.23287	0.31923	0.26845	-0.26056	-0.24968	-0.15192	-0.18398	0.14184	0.16443	0.021927	0.012729	-0.04691	0.018026	0.16358	0.15669	-0.10489	0.0090222	-0.11075	0.3792	0.27271	0.29318	0.49556	1	0.13021	0.20318	0.075906	0.089057	0.13588	-0.050491	0.27671	0.2013	-0.0088873	0.016275	0.048199	0.003417	0.096803	0.13078	-0.10636	-0.11949	-0.006014	-0.02177
MMP-11_c	-0.095017	-0.094974	-0.041755	-0.08612	-0.054651	-0.12842	0.0028474	-0.050284	0.072596	0.014969	0.024922	-0.0081474	-0.028994	-0.029183	0.12335	0.1338	0.22843	0.23972	0.29772	0.24639	0.1142	0.25403	0.067518	-0.0084157	0.32298	0.34646	0.1094	0.13021	1	0.93476	0.18992	0.083809	-0.049457	-0.028932	0.15125	0.13763	0.34612	0.39261	0.39903	0.26379	0.29764	0.27857	0.13481	0.11151	0.093071	0.14642
MMP-11_int	-0.030904	-0.045306	-0.068399	-0.10041	-0.056894	0.0021395	0.10861	0.086926	0.10951	0.054839	0.040525	0.076238	0.040745	0.034234	0.096194	0.10769	0.20896	0.24861	0.25281	0.23083	0.020056	0.18404	0.015303	0.11869	0.36162	0.3956	0.17739	0.20318	0.93476	1	0.27008	0.088418	0.060137	0.0055479	0.21487	0.20795	0.35404	0.40163	0.40522	0.27465	0.28306	0.26399	0.11837	0.08721	0.07646	0.11455
MMP-11_Strom	-0.036719	-0.0050026	0.33691	0.11928	0.2764	0.43083	0.2658	0.28574	0.24131	0.19345	0.11808	0.10933	0.022511	-0.0047137	0.15118	0.10056	0.18322	0.20971	-0.29451	-0.2201	0.23824	0.12534	0.16931	0.24327	-0.10448	-0.12041	0.13926	0.075906	0.18992	0.27008	1	0.20508	0.23459	0.27546	-0.068417	-0.039061	-0.010883	0.037185	0.032791	-0.046384	0.11481	0.15239	0.027835	0.022876	-0.13238	-0.18016
CathepsinD_c	0.27393	0.351	0.35425	0.26278	0.33743	0.31802	0.14814	0.10228	0.0059061	-0.009238	0.14569	0.10451	-0.018708	-0.028963	0.24864	0.20694	0.25582	0.28201	0.0062025	-0.027329	-0.071079	0.022937	-0.36139	0.023852	0.0094275	-0.011221	0.24614	0.089057	0.083809	0.088418	0.20508	1	0.79881	0.22116	-0.072093	-0.073375	-0.082533	-0.052505	-0.057251	-0.03744	-0.27407	-0.26449	-0.056696	-0.10183	0.17895	0.013744
CathepsinD_i	0.44993	0.36506	0.36894	0.22826	0.34703	0.38324	0.15405	0.17812	0.15338	0.15667	0.03446	0.14148	0.016637	-0.00059443	0.080944	0.045803	0.28918	0.27601	-0.073025	-0.090669	-0.2	-0.020019	-0.41478	0.1727	-0.084043	-0.10168	0.13416	0.13588	-0.049457	0.060137	0.23459	0.79881	1	0.33396	-0.023068	-0.023079	-0.082824	-0.069054	-0.070463	0.00058889	-0.25835	-0.23716	-0.061311	-0.099876	0.092894	-0.025548
CathepsinD_S	0.20041	0.13842	0.24873	0.32728	0.22545	0.45567	0.10644	0.24182	0.16071	0.20146	0.26941	0.32349	0.3719	0.35321	0.47714	0.42789	-0.067452	-0.086074	-0.22385	-0.17881	-0.32834	-0.39199	-0.45213	-0.0010348	0.18949	0.17838	0.18825	-0.050491	-0.028932	0.0055479	0.27546	0.22116	0.33396	1	-0.0048622	0.027541	0.44193	0.44016	0.43165	0.44207	0.17595	0.22409	0.36792	0.3726	-0.13456	-0.080093
p27_n	0.36755	0.2217	-0.077243	0.25615	-0.020659	0.038555	0.12174	0.22355	0.37368	0.40487	0.3129	0.39173	0.45567	0.46609	0.15653	0.23906	0.24591	0.36593	0.51954	0.52465	-0.4881	-0.38126	-0.12102	0.62334	0.60101	0.61454	0.40111	0.27671	0.15125	0.21487	-0.068417	-0.072093	-0.023068	-0.0048622	1	0.98474	-0.00091245	-0.025636	0.013211	0.0092717	0.52101	0.54642	0.4904	0.48461	-0.099381	0.092649
p27_int	0.3557	0.2171	-0.049613	0.27177	0.0071547	0.032729	0.087445	0.19303	0.39517	0.43336	0.32661	0.43166	0.50042	0.51038	0.15436	0.24715	0.20791	0.34053	0.51647	0.54547	-0.50007	-0.42264	-0.1437	0.5985	0.61094	0.61172	0.42239	0.2013	0.13763	0.20795	-0.039061	-0.073375	-0.023079	0.027541	0.98474	1	0.0081401	-0.020534	0.014288	0.001755	0.59007	0.61502	0.52235	0.5137	-0.12135	0.08443
HER-2_m	0.077776	-0.050506	0.25283	0.20334	0.24468	0.28088	0.16514	0.19553	0.094217	0.11216	0.21616	0.27497	0.31408	0.31853	0.34525	0.28198	-0.32654	-0.31663	-0.23058	-0.22546	-0.37339	-0.3538	-0.22643	-7.0126e-05	0.30688	0.29742	0.10305	-0.0088873	0.34612	0.35404	-0.010883	-0.082533	-0.082824	0.44193	-0.00091245	0.0081401	1	0.99186	0.99242	0.90712	0.20749	0.17614	0.42208	0.40059	-0.24915	-0.071793
HER-2_m+	0.053062	-0.076961	0.26243	0.18738	0.24828	0.30193	0.1857	0.20741	0.07588	0.086861	0.20887	0.24537	0.27125	0.27084	0.36758	0.29875	-0.30596	-0.29499	-0.23507	-0.2361	-0.3274	-0.29996	-0.22092	-0.011118	0.3075	0.30446	0.11674	0.016275	0.39261	0.40163	0.037185	-0.052505	-0.069054	0.44016	-0.025636	-0.020534	0.99186	1	0.99504	0.90563	0.18687	0.15847	0.38653	0.36397	-0.23278	-0.082571
HER-2_mI	0.063318	-0.062529	0.27402	0.16437	0.2619	0.28753	0.21161	0.23005	0.079269	0.091096	0.22674	0.2554	0.28756	0.28821	0.34014	0.26662	-0.30459	-0.29174	-0.22693	-0.22455	-0.35554	-0.31869	-0.23226	0.033665	0.33468	0.32705	0.11021	0.048199	0.39903	0.40522	0.032791	-0.057251	-0.070463	0.43165	0.013211	0.014288	0.99242	0.99504	1	0.90615	0.20662	0.17999	0.4032	0.38071	-0.23353	-0.064265
HER-2_HT	0.10922	-0.022502	0.28411	0.26769	0.26114	0.37227	0.13136	0.18104	0.069302	0.094335	0.16838	0.18742	0.26424	0.26195	0.34588	0.28439	-0.37525	-0.38175	-0.30367	-0.33184	-0.42728	-0.36942	-0.28604	0.040828	0.34849	0.34729	0.095247	0.003417	0.26379	0.27465	-0.046384	-0.03744	0.00058889	0.44207	0.0092717	0.001755	0.90712	0.90563	0.90615	1	0.14262	0.10573	0.40576	0.39557	-0.32172	-0.19594
p16_n	-0.097387	-0.15567	-0.083729	0.095254	-0.060951	-0.051868	-0.064911	0	0.33287	0.3643	0.22528	0.28124	0.39947	0.39675	0.03329	0.10117	-0.16883	-0.091087	0.25613	0.32478	-0.33564	-0.33939	-0.16912	0.16058	0.49623	0.49533	0.30285	0.096803	0.29764	0.28306	0.11481	-0.27407	-0.25835	0.17595	0.52101	0.59007	0.20749	0.18687	0.20662	0.14262	1	0.98128	0.50685	0.52029	-0.32134	-0.10175
p16_intN	-0.046714	-0.10471	-0.052964	0.12859	-0.026846	-0.038431	-0.090295	-0.01063	0.34501	0.38149	0.2483	0.30619	0.46985	0.46572	0.066336	0.13392	-0.13368	-0.058672	0.28975	0.36071	-0.31133	-0.3258	-0.16403	0.17177	0.48297	0.48006	0.3204	0.13078	0.27857	0.26399	0.15239	-0.26449	-0.23716	0.22409	0.54642	0.61502	0.17614	0.15847	0.17999	0.10573	0.98128	1	0.55441	0.57438	-0.30789	-0.084755
p16_c	0.12125	0.035467	-0.039943	0.40857	-0.015476	0.28803	-0.20592	0.016034	0.38916	0.38444	0.29264	0.32038	0.63157	0.64002	0.48891	0.5138	-0.19529	-0.11108	0.052477	0.11006	-0.46256	-0.53449	-0.20853	0.039125	0.34681	0.3216	0.29803	-0.10636	0.13481	0.11837	0.027835	-0.056696	-0.061311	0.36792	0.4904	0.52235	0.42208	0.38653	0.4032	0.40576	0.50685	0.55441	1	0.99131	-0.46107	-0.1738
p16_intC	0.11494	0.035812	-0.039317	0.42029	-0.01749	0.25158	-0.23231	-0.00963	0.38884	0.39157	0.29425	0.32427	0.6216	0.62946	0.47572	0.50172	-0.18983	-0.12523	0.072977	0.12614	-0.42563	-0.50012	-0.18356	0.021678	0.32796	0.30763	0.25503	-0.11949	0.11151	0.08721	0.022876	-0.10183	-0.099876	0.3726	0.48461	0.5137	0.40059	0.36397	0.38071	0.39557	0.52029	0.57438	0.99131	1	-0.46107	-0.18209
Bcl-2_c	-0.024065	-0.12128	-0.070635	-0.33299	-0.075949	-0.29611	0.044039	-0.086411	-0.2799	-0.25805	-0.10195	-0.039964	-0.30745	-0.31829	-0.38484	-0.30014	0.29609	0.29375	0.44805	0.39856	0.39378	0.41579	0.076977	-0.058572	-0.20478	-0.13344	-0.17173	-0.006014	0.093071	0.07646	-0.13238	0.17895	0.092894	-0.13456	-0.099381	-0.12135	-0.24915	-0.23278	-0.23353	-0.32172	-0.32134	-0.30789	-0.46107	-0.46107	1	0.77703
Bcl-2_int	0.011361	-0.051733	0.0084385	-0.16481	0.00028124	-0.28157	-0.044194	-0.16259	-0.044832	-0.047376	0.083279	0.13429	-0.16432	-0.16721	-0.29589	-0.17207	0.26739	0.27095	0.55151	0.56063	0.20834	0.20271	0.034332	0.0087078	0.022448	0.060992	-0.050928	-0.02177	0.14642	0.11455	-0.18016	0.013744	-0.025548	-0.080093	0.092649	0.08443	-0.071793	-0.082571	-0.064265	-0.19594	-0.10175	-0.084755	-0.1738	-0.18209	0.77703	1
	Legend: Spearman's correlation Rho coefficients are shown. Parameters are as described in the text.
	Positive (rho > 0.3) and negative (rho < -0.3) Spearman’s correlation values are highlighted in brown and blue, respectively. Trends are indicated with lighter colors.

## Sheet: Table S3C
	Table S3C. Spearman' correlation P values.
	pT	Diam_cm	pN	L tot	L meta	Grading	Local relapse	Metastatic_R	Ki-67_n	Ki-67_int	CyclinD1_n	CyclinD1_int	CyclinE_n	CyclinE_int	p53_n	p53_int	ER_n	ER_int	PgR_n	PgR_int	uPA_c	uPA_int	uPA_Stroma	uPA_Matrix	PAI-1_c	PAI-1_int	PAI-1_Stroma	PAI-1_Matrix	MMP-11_c	MMP-11_int	MMP-11_Stroma	CathepsinD_c	CathepsinD_iint	CathepsinD_Stroma	p27_n	p27_int	HER-2_m	HER-2_m+	HER-2_mI	HER-2_HT	p16_n	p16_intN	p16_c	p16_intC	Bcl-2_c	Bcl-2_int
pT		1.82947e-07	0.0777966	0.0124254	0.0981437	0.340614	0.930267	0.39766	0.389158	0.211979	0.522819	0.0847024	0.00334319	0.00282812	0.283776	0.152551	0.19876	0.231254	0.191017	0.320579	0.024398	0.241793	0.437926	0.0083281	0.395797	0.433076	0.509598	0.0807857	0.581476	0.857997	0.83163	0.105954	0.00589998	0.241212	0.0274324	0.0332506	0.652084	0.758574	0.713715	0.526003	0.572042	0.786744	0.481173	0.504451	0.8892	0.947569
Diam_cm	1.82947e-07		0.105073	0.0100518	0.111175	0.22128	0.860618	0.683581	0.94245	0.729387	0.791152	0.322973	0.0121352	0.00936452	0.42989	0.425851	0.170233	0.241512	0.33868	0.387944	0.0457759	0.281608	0.199679	0.0464289	0.18991	0.267272	0.36196	0.157234	0.581646	0.79303	0.976899	0.0358165	0.0285772	0.420765	0.193768	0.203424	0.769883	0.6555	0.717137	0.896356	0.364626	0.543356	0.837293	0.835734	0.481044	0.764448
pN	0.0777966	0.105073		0.0354795	2.00262e-19	0.0370948	0.0392222	0.170409	0.310417	0.188971	0.185511	0.14105	0.85824	0.762489	0.174867	0.314653	0.707952	0.799353	0.339541	0.326854	0.720588	0.304389	0.724275	0.141314	0.749004	0.596028	0.869776	0.931446	0.808938	0.691827	0.0445057	0.0340267	0.0268108	0.143521	0.654316	0.773844	0.136813	0.122048	0.105828	0.0930897	0.627323	0.759007	0.817086	0.819906	0.682273	0.961043
L tot	0.0124254	0.0100518	0.0354795		0.041164	0.0705814	0.632804	0.950249	0.014549	0.00969489	0.0457457	0.0211225	0.0620945	0.0607938	0.00169283	0.000312684	0.518619	0.556404	0.623861	0.753395	0.07356	0.0821083	0.142903	0.404459	0.128142	0.166361	0.0440958	0.676381	0.617489	0.560094	0.488372	0.121526	0.18057	0.0513689	0.131561	0.108845	0.234258	0.273797	0.338084	0.114464	0.58053	0.454811	0.0133627	0.0107064	0.047204	0.336782
L meta	0.0981437	0.111175	2.00262e-19	0.041164		0.0199712	0.014372	0.0778026	0.198941	0.109286	0.277037	0.167977	0.959314	0.943206	0.109197	0.175368	0.922182	0.978145	0.581827	0.589561	0.672064	0.257705	0.774987	0.0738228	0.826244	0.688051	0.887576	0.608883	0.751571	0.741716	0.102716	0.0441555	0.0381119	0.186155	0.904808	0.966966	0.150368	0.14427	0.12283	0.123957	0.723991	0.876492	0.928619	0.919356	0.659757	0.998701
Grading	0.340614	0.22128	0.0370948	0.0705814	0.0199712		0.0363957	0.00544654	0.336641	0.393696	0.73389	0.581729	0.18064	0.208317	0.00194369	0.00912483	0.390147	0.734926	0.0155295	0.0419347	0.115944	0.0256224	0.367914	0.130757	0.820828	0.858045	0.0174181	0.171688	0.455397	0.990119	0.00871243	0.0587324	0.0210472	0.00522563	0.823344	0.849704	0.0970305	0.0735047	0.089056	0.0253615	0.763849	0.823901	0.0884788	0.138843	0.07951	0.0961793
Local relaps	0.930267	0.860618	0.0392222	0.632804	0.014372	0.0363957		2.90453e-13	0.730868	0.805715	0.461008	0.810269	0.312648	0.245945	0.250238	0.659824	0.696033	0.857615	0.315215	0.25924	0.248256	0.119352	0.527007	0.0140395	0.329971	0.312856	0.531621	0.0577246	0.98685	0.528347	0.117145	0.388541	0.369698	0.536676	0.479392	0.612067	0.335799	0.278206	0.215374	0.445053	0.70683	0.600473	0.228239	0.17276	0.798697	0.798003
Metastatic_R	0.39766	0.683581	0.170409	0.950249	0.0778026	0.00544654	2.90453e-13		0.652544	0.735394	0.850912	0.962444	0.727477	0.918395	0.0669269	0.252195	0.259627	0.358826	0.114043	0.0879396	0.0269225	0.00804672	0.204623	0.0197409	0.482784	0.451658	0.82805	0.113409	0.770869	0.614188	0.0911514	0.552807	0.298646	0.155342	0.189979	0.259349	0.253092	0.224819	0.177098	0.290657	1	0.950935	0.926052	0.955547	0.616294	0.343412
Ki-67_n	0.389158	0.94245	0.310417	0.014549	0.198941	0.336641	0.730868	0.652544		1.15408e-24	0.00189623	0.000218227	0.245258	0.301741	0.40089	0.222639	0.0630845	0.0779574	0.339925	0.282699	0.0544617	0.243083	0.728081	0.0241186	0.327775	0.347656	0.638754	0.124824	0.673929	0.524907	0.156239	0.972729	0.371812	0.349096	0.024771	0.0170643	0.584673	0.660048	0.645836	0.687964	0.0472886	0.039327	0.018982	0.0190891	0.0982551	0.795149
Ki-67_int	0.211979	0.729387	0.188971	0.00969489	0.109286	0.393696	0.805715	0.735394	1.15408e-24		0.00135538	1.72981e-05	0.182216	0.218073	0.471107	0.299469	0.084039	0.107482	0.236447	0.205279	0.0329933	0.168047	0.979684	0.017285	0.346885	0.351238	0.713692	0.141938	0.930951	0.750744	0.258281	0.957355	0.361496	0.238696	0.0143108	0.00828385	0.514891	0.614455	0.59723	0.584202	0.0289387	0.02169	0.020612	0.0181931	0.128627	0.783796
CyclinD1_n	0.522819	0.791152	0.185511	0.0457457	0.277037	0.73389	0.461008	0.850912	0.00189623	0.00135538		7.94629e-12	0.286478	0.295956	0.475648	0.478386	0.0731053	0.0404381	0.720682	0.600063	0.0893646	0.200239	0.312357	0.109639	0.0119837	0.018465	0.271046	0.376441	0.885281	0.81447	0.4928	0.39654	0.841852	0.112074	0.0631551	0.0518712	0.205441	0.221497	0.183578	0.326255	0.186492	0.144241	0.0832672	0.0815102	0.554087	0.62918
CyclinD1_int	0.0847024	0.322973	0.14105	0.0211225	0.167977	0.581729	0.810269	0.962444	0.000218227	1.72981e-05	7.94629e-12		0.0938442	0.0877638	0.719749	0.609593	0.0493393	0.0272638	0.327322	0.233594	0.0340013	0.11754	0.256479	0.0221776	0.0578146	0.0590489	0.300692	0.282773	0.962386	0.658539	0.525611	0.544114	0.410455	0.0542834	0.0181413	0.00857088	0.104576	0.149177	0.132738	0.273709	0.0965926	0.0693401	0.0567779	0.0536783	0.816994	0.434886
CyclinE_n	0.00334319	0.0121352	0.85824	0.0620945	0.959314	0.18064	0.312648	0.727477	0.245258	0.182216	0.286478	0.0938442		5.51784e-34	0.17233	0.0455919	0.132814	0.368658	0.742918	0.430228	0.000678692	0.000849452	0.174524	0.0791871	0.0444584	0.0739887	0.0649231	0.409253	0.866694	0.813481	0.896317	0.913762	0.92328	0.0255206	0.0052254	0.00188259	0.0621124	0.109546	0.0890215	0.119393	0.0157935	0.00383619	3.61629e-05	5.20175e-05	0.0681453	0.338232
CyclinE_int	0.00282812	0.00936452	0.762489	0.0607938	0.943206	0.208317	0.245945	0.918395	0.301741	0.218073	0.295956	0.0877638	5.51784e-34		0.163415	0.0472989	0.164167	0.447051	0.633194	0.336618	0.00083697	0.0010064	0.224798	0.0940611	0.0352231	0.0647778	0.0337038	0.337904	0.865834	0.84288	0.978233	0.866833	0.997255	0.0345887	0.00416956	0.00147147	0.0583099	0.110102	0.0882605	0.122758	0.0165868	0.00420387	2.62982e-05	3.91015e-05	0.0585075	0.329694
p53_n	0.283776	0.42989	0.174867	0.00169283	0.109197	0.00194369	0.250238	0.0669269	0.40089	0.471107	0.475648	0.719749	0.17233	0.163415		1.34423e-17	0.467359	0.616834	0.555835	0.456029	0.268947	0.0122501	0.585421	0.673048	0.256292	0.288317	0.0181384	0.898994	0.47354	0.576781	0.378775	0.143673	0.638859	0.00325628	0.361931	0.36872	0.0391807	0.0274177	0.0423755	0.0388023	0.847161	0.700687	0.00247999	0.00336309	0.0204705	0.0797494
p53_int	0.152551	0.425851	0.314653	0.000312684	0.175368	0.00912483	0.659824	0.252195	0.222639	0.299469	0.478386	0.609593	0.0455919	0.0472989	1.34423e-17		0.572267	0.796182	0.833882	0.916638	0.262448	0.0160022	0.690815	0.996481	0.156463	0.149186	0.00671846	0.941265	0.436567	0.531849	0.559526	0.225903	0.790812	0.00923358	0.160257	0.146168	0.0956811	0.0767405	0.115986	0.0927511	0.557125	0.436173	0.00134968	0.00182359	0.0753119	0.315634
ER_n	0.19876	0.170233	0.707952	0.518619	0.922182	0.390147	0.696033	0.259627	0.0630845	0.084039	0.0731053	0.0493393	0.132814	0.164167	0.467359	0.572267		1.05144e-19	0.0127967	0.023678	0.135251	0.00301906	0.121284	0.127337	0.647894	0.592214	0.955268	0.785869	0.180239	0.221304	0.284799	0.132079	0.0871564	0.695889	0.148255	0.22369	0.051923	0.0695577	0.0708816	0.0241233	0.324957	0.437006	0.253689	0.267478	0.0795301	0.114885
ER_int	0.231254	0.241512	0.799353	0.556404	0.978145	0.734926	0.857615	0.358826	0.0779574	0.107482	0.0404381	0.0272638	0.368658	0.447051	0.616834	0.796182	1.05144e-19		0.00947303	0.00895074	0.303809	0.0320056	0.163703	0.0426618	0.349385	0.337722	0.332127	0.916893	0.159075	0.143711	0.21962	0.0956442	0.103218	0.617675	0.0281722	0.0421299	0.0599079	0.0807114	0.0842646	0.0215949	0.597266	0.733929	0.518951	0.466777	0.0820513	0.109953
PgR_n	0.191017	0.33868	0.339541	0.623861	0.581827	0.0155295	0.315215	0.114043	0.339925	0.236447	0.720682	0.327322	0.742918	0.633194	0.555835	0.833882	0.0127967	0.00947303		8.91943e-22	0.559286	0.216305	0.429551	0.55297	0.0815804	0.0412058	0.211959	0.340449	0.0778096	0.136847	0.0812278	0.971361	0.672113	0.189378	0.00116542	0.00126115	0.176061	0.167561	0.183196	0.0717795	0.131594	0.0865073	0.761159	0.672316	0.00613679	0.00048948
PgR_int	0.320579	0.387944	0.326854	0.753395	0.589561	0.0419347	0.25924	0.0879396	0.282699	0.205279	0.600063	0.233594	0.430228	0.336618	0.456029	0.916638	0.023678	0.00895074	8.91943e-22		0.602261	0.343662	0.429376	0.451899	0.0618866	0.042844	0.0912351	0.361454	0.14745	0.175588	0.197084	0.874286	0.598959	0.296759	0.0010202	0.000580517	0.186129	0.165649	0.187967	0.0480163	0.053279	0.0306755	0.52282	0.463533	0.0160548	0.000375993
uPA_c	0.024398	0.0457759	0.720588	0.07356	0.672064	0.115944	0.248256	0.0269225	0.0544617	0.0329933	0.0893646	0.0340013	0.000678692	0.00083697	0.268947	0.262448	0.135251	0.303809	0.559286	0.602261		5.14765e-10	4.96654e-05	0.0160619	0.000867809	0.00149459	0.0679076	0.542665	0.507195	0.907574	0.161749	0.68038	0.242195	0.050568	0.00252779	0.00189858	0.0248907	0.0512779	0.0333319	0.00934597	0.045363	0.0645575	0.00450443	0.00965235	0.0174935	0.222706
uPA_int	0.241793	0.281608	0.304389	0.0821083	0.257705	0.0256224	0.119352	0.00804672	0.243083	0.168047	0.200239	0.11754	0.000849452	0.0010064	0.0122501	0.0160022	0.00301906	0.0320056	0.216305	0.343662	5.14765e-10		0.00358811	0.173322	0.0442385	0.0684644	0.0389481	0.95835	0.134901	0.282609	0.466394	0.894364	0.90774	0.0180588	0.0217778	0.0102314	0.034271	0.0754933	0.0581734	0.0265946	0.0428668	0.0524935	0.00078508	0.00189635	0.0116669	0.235749
uPA_Stroma	0.437926	0.199679	0.724275	0.142903	0.774987	0.367914	0.527007	0.204623	0.728081	0.979684	0.312357	0.256479	0.174524	0.224798	0.585421	0.690815	0.121284	0.163703	0.429551	0.429376	4.96654e-05	0.00358811		0.689473	0.0260871	0.0343709	0.1615	0.520191	0.695606	0.929411	0.323551	0.0303417	0.0118935	0.00563327	0.481996	0.403081	0.184195	0.195388	0.172846	0.0907948	0.324112	0.339093	0.222274	0.283893	0.655434	0.842432
uPA_Matrix	0.0083281	0.0464289	0.141314	0.404459	0.0738228	0.130757	0.0140395	0.0197409	0.0241186	0.017285	0.109639	0.0221776	0.0791871	0.0940611	0.673048	0.996481	0.127337	0.0426618	0.55297	0.451899	0.0160619	0.173322	0.689473		0.0121747	0.0121564	0.0968141	0.0225599	0.961148	0.490557	0.152811	0.890178	0.313829	0.995221	4.88722e-05	0.0001154	0.999676	0.948689	0.845458	0.813106	0.349491	0.316469	0.820771	0.900136	0.734369	0.9598
PAI-1_c	0.395797	0.18991	0.749004	0.128142	0.826244	0.820828	0.329971	0.482784	0.327775	0.346885	0.0119837	0.0578146	0.0444584	0.0352231	0.256292	0.156463	0.647894	0.349385	0.0815804	0.0618866	0.000867809	0.0442385	0.0260871	0.0121747		7.10033e-27	0.000240335	0.107577	0.0546922	0.0302304	0.544247	0.956481	0.626027	0.268353	0.000106154	7.57178e-05	0.0686773	0.0680926	0.0460246	0.0372547	0.00208339	0.00284915	0.0382429	0.0508574	0.230901	0.896605
PAI-1_int	0.433076	0.267272	0.596028	0.166361	0.688051	0.858045	0.312856	0.451658	0.347656	0.351238	0.018465	0.0590489	0.0739887	0.0647778	0.288317	0.149186	0.592214	0.337722	0.0412058	0.042844	0.00149459	0.0684644	0.0343709	0.0121564	7.10033e-27		0.000482434	0.0826775	0.0384531	0.0169323	0.484233	0.948213	0.555153	0.297924	6.6804e-05	7.37174e-05	0.0781239	0.0710065	0.0515359	0.0379618	0.00212911	0.0030462	0.055795	0.0679693	0.437842	0.723812
PAI-1_Stroma	0.509598	0.36196	0.869776	0.0440958	0.887576	0.0174181	0.531621	0.82805	0.638754	0.713692	0.271046	0.300692	0.0649231	0.0337038	0.0181384	0.00671846	0.955268	0.332127	0.211959	0.0912351	0.0679076	0.0389481	0.1615	0.0968141	0.000240335	0.000482434		0.00211737	0.525315	0.300661	0.417937	0.147867	0.435329	0.271541	0.0153291	0.0102796	0.549802	0.497751	0.522249	0.580558	0.0725882	0.0567622	0.0774898	0.133322	0.316592	0.768011
PAI-1_Matrix	0.0807857	0.157234	0.931446	0.676381	0.608883	0.171688	0.0577246	0.113409	0.124824	0.141938	0.376441	0.282773	0.409253	0.337904	0.898994	0.941265	0.785869	0.916893	0.340449	0.361454	0.542665	0.95835	0.520191	0.0225599	0.107577	0.0826775	0.00211737		0.449106	0.234625	0.659938	0.605495	0.429419	0.769952	0.102315	0.23909	0.958973	0.924944	0.780129	0.98422	0.57436	0.447115	0.536965	0.487595	0.97223	0.899713
MMP-11_c	0.581476	0.581646	0.808938	0.617489	0.751571	0.455397	0.98685	0.770869	0.673929	0.930951	0.885281	0.962386	0.866694	0.865834	0.47354	0.436567	0.180239	0.159075	0.0778096	0.14745	0.507195	0.134901	0.695606	0.961148	0.0546922	0.0384531	0.525315	0.449106		7.57583e-17	0.267241	0.626994	0.774539	0.866976	0.378561	0.423444	0.0386565	0.0178596	0.0159191	0.120051	0.0778989	0.0999321	0.433093	0.517317	0.589273	0.394139
MMP-11_int	0.857997	0.79303	0.691827	0.560094	0.741716	0.990119	0.528347	0.614188	0.524907	0.750744	0.81447	0.658539	0.813481	0.84288	0.576781	0.531849	0.221304	0.143711	0.136847	0.175588	0.907574	0.282609	0.929411	0.490557	0.0302304	0.0169323	0.300661	0.234625	7.57583e-17		0.111142	0.608097	0.727538	0.974382	0.208223	0.223597	0.0341404	0.0151832	0.0142187	0.104999	0.0943562	0.119764	0.491703	0.613027	0.657607	0.505886
MMP-11_Strom	0.83163	0.976899	0.0445057	0.488372	0.102716	0.00871243	0.117145	0.0911514	0.156239	0.258281	0.4928	0.525611	0.896317	0.978233	0.378775	0.559526	0.284799	0.21962	0.0812278	0.197084	0.161749	0.466394	0.323551	0.152811	0.544247	0.484233	0.417937	0.659938	0.267241	0.111142		0.230188	0.168461	0.103941	0.69175	0.82106	0.949769	0.829526	0.849423	0.788217	0.504925	0.374943	0.871978	0.894644	0.441516	0.293068
CathepsinD_c	0.105954	0.0358165	0.0340267	0.121526	0.0441555	0.0587324	0.388541	0.552807	0.972729	0.957355	0.39654	0.544114	0.913762	0.866833	0.143673	0.225903	0.132079	0.0956442	0.971361	0.874286	0.68038	0.894364	0.0303417	0.890178	0.956481	0.948213	0.147867	0.605495	0.626994	0.608097	0.230188		5.24632e-09	0.19489	0.676068	0.670628	0.632265	0.761033	0.740148	0.828373	0.105766	0.119029	0.742584	0.55454	0.296354	0.936588
CathepsinD_i	0.00589998	0.0285772	0.0268108	0.18057	0.0381119	0.0210472	0.369698	0.298646	0.371812	0.361496	0.841852	0.410455	0.92328	0.997255	0.638859	0.790812	0.0871564	0.103218	0.672113	0.598959	0.242195	0.90774	0.0118935	0.313829	0.626027	0.555153	0.435329	0.429419	0.774539	0.727538	0.168461	5.24632e-09		0.0465247	0.893767	0.893714	0.631061	0.689022	0.683005	0.99728	0.128174	0.163709	0.722424	0.562212	0.589984	0.88242
CathepsinD_S	0.241212	0.420765	0.143521	0.0513689	0.186155	0.00522563	0.536676	0.155342	0.349096	0.238696	0.112074	0.0542834	0.0255206	0.0345887	0.00325628	0.00923358	0.695889	0.617675	0.189378	0.296759	0.050568	0.0180588	0.00563327	0.995221	0.268353	0.297924	0.271541	0.769952	0.866976	0.974382	0.103941	0.19489	0.0465247		0.977548	0.873318	0.00696457	0.00722219	0.0085721	0.00694487	0.304674	0.188898	0.0272674	0.0252233	0.433964	0.642402
p27_n	0.0274324	0.193768	0.654316	0.131561	0.904808	0.823344	0.479392	0.189979	0.024771	0.0143108	0.0631551	0.0181413	0.0052254	0.00416956	0.361931	0.160257	0.148255	0.0281722	0.00116542	0.0010202	0.00252779	0.0217778	0.481996	4.88722e-05	0.000106154	6.6804e-05	0.0153291	0.102315	0.378561	0.208223	0.69175	0.676068	0.893767	0.977548		2.09868e-27	0.995786	0.882018	0.939042	0.9572	0.00112179	0.000565241	0.00239422	0.00274279	0.56416	0.590967
p27_int	0.0332506	0.203424	0.773844	0.108845	0.966966	0.849704	0.612067	0.259349	0.0170643	0.00828385	0.0518712	0.00857088	0.00188259	0.00147147	0.36872	0.146168	0.22369	0.0421299	0.00126115	0.000580517	0.00189858	0.0102314	0.403081	0.0001154	7.57178e-05	7.37174e-05	0.0102796	0.23909	0.423444	0.223597	0.82106	0.670628	0.893714	0.873318	2.09868e-27		0.962419	0.905378	0.934086	0.991895	0.000152035	6.56978e-05	0.00108336	0.0013532	0.480812	0.624434
HER-2_m	0.652084	0.769883	0.136813	0.234258	0.150368	0.0970305	0.335799	0.253092	0.584673	0.514891	0.205441	0.104576	0.0621124	0.0583099	0.0391807	0.0956811	0.051923	0.0599079	0.176061	0.186129	0.0248907	0.034271	0.184195	0.999676	0.0686773	0.0781239	0.549802	0.958973	0.0386565	0.0341404	0.949769	0.632265	0.631061	0.00696457	0.995786	0.962419		5.02859e-32	1.52499e-32	2.47585e-14	0.224645	0.304136	0.0103417	0.0154751	0.142814	0.677341
HER-2_m+	0.758574	0.6555	0.122048	0.273797	0.14427	0.0735047	0.278206	0.224819	0.660048	0.614455	0.221497	0.149177	0.109546	0.110102	0.0274177	0.0767405	0.0695577	0.0807114	0.167561	0.165649	0.0512779	0.0754933	0.195388	0.948689	0.0680926	0.0710065	0.497751	0.924944	0.0178596	0.0151832	0.829526	0.761033	0.689022	0.00722219	0.882018	0.905378	5.02859e-32		1.14993e-35	3.20626e-14	0.275149	0.355956	0.0198764	0.0290945	0.171859	0.632111
HER-2_mI	0.713715	0.717137	0.105828	0.338084	0.12283	0.089056	0.215374	0.177098	0.645836	0.59723	0.183578	0.132738	0.0890215	0.0882605	0.0423755	0.115986	0.0708816	0.0842646	0.183196	0.187967	0.0333319	0.0581734	0.172846	0.845458	0.0460246	0.0515359	0.522249	0.780129	0.0159191	0.0142187	0.849423	0.740148	0.683005	0.0085721	0.939042	0.934086	1.52499e-32	1.14993e-35		2.93221e-14	0.22663	0.293504	0.014756	0.0219829	0.170442	0.70962
HER-2_HT	0.526003	0.896356	0.0930897	0.114464	0.123957	0.0253615	0.445053	0.290657	0.687964	0.584202	0.326255	0.273709	0.119393	0.122758	0.0388023	0.0927511	0.0241233	0.0215949	0.0717795	0.0480163	0.00934597	0.0265946	0.0907948	0.813106	0.0372547	0.0379618	0.580558	0.98422	0.120051	0.104999	0.788217	0.828373	0.99728	0.00694487	0.9572	0.991895	2.47585e-14	3.20626e-14	2.93221e-14		0.40665	0.539387	0.0140772	0.0169405	0.0556938	0.252077
p16_n	0.572042	0.364626	0.627323	0.58053	0.723991	0.763849	0.70683	1	0.0472886	0.0289387	0.186492	0.0965926	0.0157935	0.0165868	0.847161	0.557125	0.324957	0.597266	0.131594	0.053279	0.045363	0.0428668	0.324112	0.349491	0.00208339	0.00212911	0.0725882	0.57436	0.0778989	0.0943562	0.504925	0.105766	0.128174	0.304674	0.00112179	0.000152035	0.224645	0.275149	0.22663	0.40665		6.5744e-26	0.00160695	0.00114311	0.0560012	0.554854
p16_intN	0.786744	0.543356	0.759007	0.454811	0.876492	0.823901	0.600473	0.950935	0.039327	0.02169	0.144241	0.0693401	0.00383619	0.00420387	0.700687	0.436173	0.437006	0.733929	0.0865073	0.0306755	0.0645575	0.0524935	0.339093	0.316469	0.00284915	0.0030462	0.0567622	0.447115	0.0999321	0.119764	0.374943	0.119029	0.163709	0.188898	0.000565241	6.56978e-05	0.304136	0.355956	0.293504	0.539387	6.5744e-26		0.000450501	0.000248986	0.067726	0.623094
p16_c	0.481173	0.837293	0.817086	0.0133627	0.928619	0.0884788	0.228239	0.926052	0.018982	0.020612	0.0832672	0.0567779	3.61629e-05	2.62982e-05	0.00247999	0.00134968	0.253689	0.518951	0.761159	0.52282	0.00450443	0.00078508	0.222274	0.820771	0.0382429	0.055795	0.0774898	0.536965	0.433093	0.491703	0.871978	0.742584	0.722424	0.0272674	0.00239422	0.00108336	0.0103417	0.0198764	0.014756	0.0140772	0.00160695	0.000450501		1.53797e-31	0.0046529	0.310713
p16_intC	0.504451	0.835734	0.819906	0.0107064	0.919356	0.138843	0.17276	0.955547	0.0190891	0.0181931	0.0815102	0.0536783	5.20175e-05	3.91015e-05	0.00336309	0.00182359	0.267478	0.466777	0.672316	0.463533	0.00965235	0.00189635	0.283893	0.900136	0.0508574	0.0679693	0.133322	0.487595	0.517317	0.613027	0.894644	0.55454	0.562212	0.0252233	0.00274279	0.0013532	0.0154751	0.0290945	0.0219829	0.0169405	0.00114311	0.000248986	1.53797e-31		0.0046527	0.287823
Bcl-2_c	0.8892	0.481044	0.682273	0.047204	0.659757	0.07951	0.798697	0.616294	0.0982551	0.128627	0.554087	0.816994	0.0681453	0.0585075	0.0204705	0.0753119	0.0795301	0.0820513	0.00613679	0.0160548	0.0174935	0.0116669	0.655434	0.734369	0.230901	0.437842	0.316592	0.97223	0.589273	0.657607	0.441516	0.296354	0.589984	0.433964	0.56416	0.480812	0.142814	0.171859	0.170442	0.0556938	0.0560012	0.067726	0.0046529	0.0046527		2.51154e-08
Bcl-2_int	0.947569	0.764448	0.961043	0.336782	0.998701	0.0961793	0.798003	0.343412	0.795149	0.783796	0.62918	0.434886	0.338232	0.329694	0.0797494	0.315634	0.114885	0.109953	0.00048948	0.000375993	0.222706	0.235749	0.842432	0.9598	0.896605	0.723812	0.768011	0.899713	0.394139	0.505886	0.293068	0.936588	0.88242	0.642402	0.590967	0.624434	0.677341	0.632111	0.70962	0.252077	0.554854	0.623094	0.310713	0.287823	2.51154e-08
		Legend: Spearman's correlation P values are shown. Parameters are as described in the text.
		The statistically significant values (p<0.05) are highlighted in yellow; p53, cathepsin D and Bcl-2 are in red.
