# Supplementary material for: p53, cathepsin D, Bcl-2 are joint prognostic indicators of breast cancer metastatic spreading
Source: BMC Cancer. 2016 Aug 18;16:649. doi: 10.1186/s12885-016-2713-3 (PMC4991058; doi:10.1186/s12885-016-2713-3)
Supplement: Additional file 4: Table S4A. — p53 structure and main mutation sites. Table S4B. Ha-Ras structure and main mutation sites. Table S4C. TP53 and Ha-RAS amplification primers. (XLSX 472 kb) [file 12885_2016_2713_MOESM4_ESM.xlsx]

## Sheet: Table S4A
	Table S4A. p53 structure and main mutation sites.

## Sheet: Table S4B
	Table S4B. Ha-Ras structure and main mutation sites.
	(i) Side view											(ii) Top view

## Sheet: Table S4C
	Table S4C. TP53 and Ha-RAS amplification primers.
	Target Gene	Primer Name & target exon (a)	Position on target sequence (nt)		Primer sequence
			genomic	transcript
	HRAS (NG_007666.1; NM_005343.2)	HRAS.EX1.F1	6229-6246	189-206 (exon 2)	5' ATGACGGAATATAAGCTG 3'
		HRAS.EX1.R1	6322-6339	282-299 (exon 2)	5' CTCTATAGTGGGGTCGTA 3'
		HRAS.EX2.F1	6628-6647	321-340 (exon 3)	5' GTCATTGATGGGGAGACGTG 3'
		HRAS.EX2.R1	6720-6739	413-432 (exon 3)	5' ACACACACAGGAAGCCCTCC 3'
	KRAS (NG_007524.1; NM_004985.4)	KRAS.EX1.F1	10537-10557	193-213 (exon 2)	5' ATGACTGAATATAAACTTGTG 3'
		KRAS.EX1.R1	10627-10647	283-303 (exon 2)	5' CTCTATTGTTGGATCATATTC 3'
		KRAS.EX1.R2	10660-10689	no	5' ATGGTCCTGCACCAGTAATATGCATATTAA 3'
		KRAS.EX2.F1	28530-28549	325-344 (exon 3)	5' GTAATTGATGGAGAAACCTG 3'
		KRAS.EX2.R1	28622-28641	417-436 (exon 3)	5' ATACACAAAGAAAGCCCTCC 3'
		KRAS.EX2.F2	28468-28490	no	5' GGTGCACTGTAATAATCCAGACT 3'
		KRAS.EX2.R2	28618-28638	413-433 (exon 3)	5' CACAAAGAAAGCCCTCCCCAG 3'
	TP53 (NG_017013; NM_000546.5)	TP53.EX2.F1	10901-10925	no	5’ TGCTGGATCCCCACTTTTCCTCTTG 3’
		TP53.EX2.R1	11033-11056	no	5’ CCTGCCCTTCCAATGGATCCACTC 3’
		TP53.EX3.F1	11071-11092	no	5' CCCAACCCCAGCCCCCTAGCAG 3'
		TP53.EX3.R1	11247-11272	no	5' ATGGGTGAAAAGAGCAGTCAGAGGAC 3'
		TP53.EX4-1.F1	11247-11270	no	5’ GTCCTCTGACTGCTCTTTTCACCC 3’
		TP53.EX4-1.R1	11451-11470	471-490 (exon 4)	5' AGAAGATGACAGGGGCCAGG 3'
		TP53.EX4-2.F1	11398-11418	418-438 (exon 4)	5' CGTGGCCCCTGCACCAGCAGC 3’
		TP53.EX4-2.R1	11560-11581	no	5’ AGCCAGCCCCTCAGGGCAACTG 3’
		TP53.EX5-1.F1	12276-12299	no	5’ GCCCTGACTTTCAACTCTGTCTCC 3’
		TP53.EX5-1.R1	12425-12443	688-706 (exon 5)	5' TGTGCTGTGACTGCTTGTAG 3'
		TP53.EX5-2.F1	17367-17389	630-652 (exon 5)	5’ TGCAGCTGTGGGTTGATTCCACA 3’
		TP53.EX5-2.R1	17513-17535	no	5’ AACCAGCCCTGTCGTCTCTCCAG 3’
		TP53.EX6.F1	17552-17575	no	5’ CCTCTGATTCCTCACTGATTGCTC 3’
		TP53.EX6.R1	17695-17717	no	5’ CAGAGACCCCAGTTGCAAACCAG 3’
		TP53.EX7.F1	18226-18247	no	5’ CACTGGCCTCATCTTGGGCCTG 3’
		TP53.EX7.R1	18378-18399	no	5’ AGTGTGCAGGGTGGCAAGTGGC 3’
		TP53.EX8.F1	18682-18706	no	5’ GCCTCTTGCTTCTCTTTTCCTATCC 3’
		TP53.EX8.R1	18855-18877	no	5’ CCACCGCTTCTTGTCCTGCTTGC 3’
		TP53.EX9.F1	18915-18939	no	5’ TTATCACCTTTCCTTGCCTCTTTCC 3’
		TP53.EX9.R1	19020-19044	no	5’ CTTGATAAGAGGTCCCAAGACTTAG 3’
		TP53.EX10.F1	21793-21817	no	5' TACTGTGTATATACTTACTTCTCCC 3’
		TP53.EX10.R1	21980-21999	no	5’ GCTTTCCAACCTAGGAAGGC 3’
		TP53.EX11.F1	22810-22829	no	5' CCCTCTCACTCATGTGATGT 3'
		TP53.EX11.R1	22957-22976	no	5' GAGGCTGTCAGTGGGGAACA 3'
	(a) F = forward primer; R= reverse primer
