# Supplementary material for: p53, cathepsin D, Bcl-2 are joint prognostic indicators of breast cancer metastatic spreading
Source: BMC Cancer. 2016 Aug 18;16:649. doi: 10.1186/s12885-016-2713-3 (PMC4991058; doi:10.1186/s12885-016-2713-3)
Supplement: Additional file 5: Table S5. — TP53 indels and stop codon chromatograms. (XLSX 1620 kb) [file 12885_2016_2713_MOESM5_ESM.xlsx]

## Sheet: Table S5
Table S5. TP53 indels and stop codon chromatograms.
	Case 5 TP53 exon 5
	antisense
	Case 13 TP53 exon 8
	antisense
	Case 18 TP53 exon 4
	sense
	Case 48 TP53 exon 10
	antisense
